# Supplementary material for: Diagnostic Management of Acute Pulmonary Embolism in COVID-19 and Other Special Patient Populations
Source: Diagnostics (Basel). 2022 May 30;12(6):1350. doi: 10.3390/diagnostics12061350 (PMC9221574; doi:10.3390/diagnostics12061350)
Supplement: Supplementary file 1 [file diagnostics-12-01350-s001.zip]

Archive with 1 entries (1 files):
- diagnostics-1703522-supplementary.pdf
